# Supplementary material for: Breast self-examination practice and its determinants among women in Ethiopia: A systematic review and meta-analysis
Source: PLoS One. 2021 Jan 14;16(1):e0245252. doi: 10.1371/journal.pone.0245252 (PMC7808636; doi:10.1371/journal.pone.0245252)
Supplement: S2 File — (XLSX) [file pone.0245252.s003.xlsx]

## Sheet: Sheet1
					JBI Critical Appraisal Checklist for Studies Reporting Prevalence Data
					Reviwer: Yordanos Gizachew	Date: 2020
	Sample frame to address the target population?	Participants sampled appropriatly	Sample size adequate?	Study subjects and setting described	Data analysis conducted with sufficient coverage of the identified sample?	Valid methods identifn of the condition?	Condition measured in a standard, reliable way?	Appropriate statistical analysis?	Response rate	Total result
Mebrahtu A et al, 2017	1	1	1	1	1	1	0	1	1	8
Abeje S et al, 2015	1	1	1	1	1	1	1	1	1	9
Salwa A et al, 2016	1	1	1	1	1	1	0	1	1	8
Mikiyas A et al, 2016	1	1	1	1	1	1	1	1	1	9
Kalandar A et al, 2013	0	0	0	1	1	1	1	1	0	5
Azage M et al, 2012	1	1	1	1	1	1	1	1	1	9
Sendek B et al, 2011	1	1	1	0	1	1	1	1	1	8
Bikila T et al, 2015	1	1	1	1	1	1	1	1	1	9
Kalayu B et al, 2015	1	1	1	1	1	1	1	1	1	9
Negussie B et al, 2013	1	1	1	1	1	1	1	1	1	9
Bekele C et al, 2015	1	1	1	1	1	1	1	1	1	9
Chala C et al, 2017	1	1	1	1	1	1	1	1	1	9
Mequanente D , 2014	1	1	1	0	1	1	1	1	1	8
Asrat HD et al, 2018	1	1	1	1	1	1	1	1	1	9
Imam D et al, 2017	1	1	1	1	1	1	1	1	1	9
Fitsum D et al, 2011	1	0	1	1	1	1	0	1	1	7
Teshale MD et al, 2017	1	1	1	0	1	1	1	1	1	8
Dinegde NG et al	0	1	1	1	1	1	0	1	1	7
Feleke DA et al, 2018	1	1	1	1	1	1	1	1	1	9
Asmare G et al, 2019	1	1	1	1	1	1	0	1	1	8
Tesfay H et al, 2013	1	1	1	1	1	1	1	1	1	9
Wegene J, 2018	1	1	0	0	1	1	1	1	1	7
Fetene KA et al, 2014	1	1	1	1	1	1	1	1	1	9
Roza TK et al, 2017	1	1	1	0	1	1	1	1	1	8
Befikadu L et al, 2011	1	1	1	1	1	1	1	1	1	9
Lera, TA et al, 2019	1	1	1	1	1	1	0	1	1	8
Mahlet M et al, 2015	1	1	1	1	1	1	1	1	1	9
Mesele M et al, 2018	1	1	1	1	1	1	1	1	1	9
Minasie A et al, 2017	1	1	1	1	1	1	0	1	1	8
Shewaye FN, 2015	0	0	1	1	1	1	1	1	1	7
Elias LT et al, 2015	1	1	1	1	1	1	1	1	1	9
Mesfin TS et al, 2014	1	1	1	0	1	1	1	1	1	8
Selamawit WT et al, 2016	1	1	1	0	1	1	0	1	1	7
Seifadin AS et al, 2019	1	1	1	0	1	1	1	1	1	8
Firealem S et al, 2018	1	1	1	1	1	1	1	1	1	9
Tilahun T et al, 2016	0	0	1	0	1	1	1	1	1	6
Bisrat T et al, 2018	1	1	1	1	1	1	1	1	1	9
Wodera, AL et al, 2017	1	1	1	0	1	1	1	1	1	8
Teshome HW et al, 2017	1	1	1	1	1	1	1	1	1	9
Yosef Z et al, 2017	1	1	1	1	1	1	1	1	1	9
Degefu et al, 2019	1	1	1	1	1	1	0	1	1	8
Tura et al, 2019	1	1	1	0	1	1	0	1	1	7
